# Supplementary material for: Feasibility of clinical performance assessment of medical students on a virtual sub-internship in the United States
Source: J Educ Eval Health Prof. 2021 Jun 22;18:12. doi: 10.3352/jeehp.2021.18.12 (PMC8289686; doi:10.3352/jeehp.2021.18.12)
Supplement: Supplementary file 1 [file jeehp-18-12-dataset1.xlsx]

## Sheet: Virtual raw numbers
Virtual Clerkship
Student	Basic Science Knowledge	Clinical Knowledge	Self Directed Learning	Data Gathering (History/Interviewing)	Physical / Mental Status Exams	Problem Solving	Clinical Judgment	Responsibility/ Reliability	Compassion	Respectfulness	Response to Feedback	Rapport with Patients	Rapport with Colleagues	Oral Patient Presentations	Recording Clinical Data
1	3	3	3	4	NA	4	3	3	NA	NA	NA	NA	3	5	NA
1	4	4	NA	4	NA	3	4	4	NA	5	NA	NA	5	4	4
2	5	5	5	5	5	5	5	5	5	5	5	5	5	5	5
2	4	4	4	4	4	4	4	4	4	4	4	4	4	4	4
2	NA	4	4	5	NA	4	5	5	5	5	5	5	5	5	5
2	4	5	5	NA	NA	4	4	5	5	5	5	NA	4	NA	4
2	3	3	4	NA	NA	NA	3	4	4	5	5	NA	4	4	3
3	4	4	5	4	NA	4	4	5	NA	5	4	NA	4	4	4
3	4	4	5	4	NA	4	5	5	4	5	4	4	5	5	5
3	3	4	5	4	4	4	4	5	5	5	5	NA	5	5	4
4	5	3	4	4	NA	4	4	4	NA	5	4	NA	4	5	4
4	5	5	4	NA	NA	NA	NA	4	NA	4	5	NA	5	5	5
4	5	5	5	5	NA	5	5	5	5	5	5	5	5	5	5
4	4	4	5	5	NA	4	4	5	3	4	5	NA	5	4	5
4	4	4	5	NA	NA	4	3	3	NA	NA	4	NA	4	4	4
5	5	5	5	5	NA	5	5	5	5	5	5	5	5	5	5
5	4	5	5	NA	NA	4	5	5	5	5	5	NA	5	5	5
5	5	5	5	5	NA	5	5	5	NA	5	5	NA	5	4	NA
5	4	4	4	4	4	4	4	4	5	4	4	4	4	4	4
6	4	4	5	NA	NA	4	5	5	NA	NA	NA	NA	5	5	5
6	5	5	4	NA	NA	5	5	5	NA	5	5	NA	5	5	5
6	5	5	5	NA	NA	5	5	5	5	5	5	NA	5	5	5
6	4	4	5	5	5	5	5	5	5	5	5	5	5	5	5
6	NA	5	5	5	NA	5	5	5	NA	5	5	NA	5	5	5
6	5	4	5	5	NA	5	5	5	4	5	5	NA	5	5	4
6	4	4	4	5	NA	4	4	5	NA	5	NA	NA	NA	4	4

## Sheet: In-person (V+I)
V+I
Student	Basic Science Knowledge	Clinical Knowledge	Self Directed Learning	Data Gathering (History/Interviewing)	Physical / Mental Status Exams	Problem Solving	Clinical Judgment	Responsibility/ Reliability	Compassion	Respectfulness	Response to Feedback	Rapport with Patients	Rapport with Colleagues	Oral Patient Presentations	Recording Clinical Data		Manage time	Organize and follow up	Communicate with other specialists	Know when to seek help	Resilience
4	4	4	5	4	NA	4	NA	3	NA	NA	4	NA	5	5	4		3	3	4	3	3
4	5	5	5	5	5	5	5	5	5	5	5	5	5	5	5		4	4	4	4	4
4	4	4	5	5	NA	4	5	5	5	5	5	4	5	3	4		3	4	3	4	4
4	5	5	5	5	5	5	5	5	5	5	5	5	5	5	5		4	4	4	4	4
4	5	5	5	5	5	5	5	5	5	5	5	5	5	5	5		4	4	4	4	4
4	5	5	5	5	5	5	5	5	5	5	5	5	5	5	5		4	4	4	4	4
4	5	5	5	5	5	5	5	5	5	5	5	5	5	5	5		4	4	4	4	4
4	4	4	4	NA	NA	4	4	4	4	5	4	4	5	4	4		3	4	4	3	3
4	5	4	5	4	3	3	4	5	4	5	5	4	5	4	4		3	4	3	4	3
4	5	5	5	NA	NA	4	5	5	5	5	5	5	5	4	5		3	4	4	4	4
4	5	3	5	5	4	4	4	5	5	5	5	5	5	5	NA		4	4	4	4	4
5	5	5	5	5	5	5	5	5	5	5	5	5	5	5	5		4	4	4	4	4
5	4	4	5	5	4	5	5	5	5	5	5	5	5	5	5		4	4	4	4	4
5	5	4	5	4	4	4	4	5	4	4	5	4	4	4	4		3	4	3	3	3
5	5	5	5	5	5	5	5	5	5	5	5	5	5	5	5		3	4	4	3	4
5	4	5	4	5	5	5	4	5	5	5	5	5	5	5	4		3	4	4	4	4
5	5	5	5	5	5	5	5	5	5	5	5	4	5	4	4		4	4	4	4	4
5	5	5	5	5	5	5	5	5	5	5	5	5	5	5	5		4	4	4	4	4
5	5	4	5	5	5	5	5	5	5	5	5	5	5	5	5		4	4	4	4	4
6	5	5	5	5	5	5	5	5	5	5	5	5	5	5	5		4	4	4	4	4
6	4	5	5	5	4	4	5	5	5	5	5	5	5	4	5		3	4	4	4	4
6	5	5	5	5	5	5	5	5	5	5	5	5	5	5	5		4	4	4	4	4
6	4	4	5	5	4	4	5	5	4	5	5	4	5	4	5		3	4	4	4	4
6	5	5	4	5	5	5	4	5	5	5	5	5	5	5	4		4	4	4	4	4
6	NA	5	5	5	NA	5	5	5	5	5	5	5	5	5	5		4	4	4	4	4
6	5	5	5	5	5	5	5	5	4	5	4	4	5	5	4		3	4	3	4	4
6	5	5	5	5	5	5	5	5	5	5	5	NA	5	5	5		4	4	4	4	4
6	4	4	4	5	4	5	5	5	5	5	NA	5	5	5	5		4	4	4	4	4
6	5	5	5	5	4	4	4	5	5	5	5	5	5	5	5		4	4	4	4	4
6	5	5	5	5	NA	5	5	5	5	5	5	5	5	5	5		4	4	4	4	4
3	4	5	5	5	5	5	5	5	5	5	5	5	5	5	5		4	4	4	4	4
3	5	5	5	5	5	5	5	5	5	5	5	5	5	5	5		4	4	4	4	4
3	5	5	5	5	5	5	5	5	5	5	5	5	5	5	5		4	4	4	4	4
3	4	5	5	NA	NA	4	5	5	5	5	5	4	5	4	5		4	4	3	4	4
3	5	5	5	NA	NA	4	4	4	5	5	NA	NA	5	5	5		4	3	3	3	3
3	5	5	5	5	5	5	5	5	5	5	5	5	5	5	5		4	4	4	4	4
3	5	5	4	5	NA	5	5	5	4	4	5	4	5	5	5		3	4	4	4	4
3	5	5	5	5	NA	5	5	5	5	5	5	5	5	5	5		4	4	4	4	4
3	5	5	5	5	5	5	5	5	5	5	5	5	5	5	5		3	4	4	4	4
1	3	4	4	4	NA	3	4	5	4	4	4	NA	4	4	4		3	3	3	3	3
1	5	5	4	4	5	5	4	5	5	5	5	5	5	4	5		3	4	4	4	3
1	5	5	5	5	5	5	5	5	5	5	5	5	5	5	4		3	4	3	4	4
1	5	5	5	5	5	5	4	5	5	5	5	5	5	5	5		4	4	4	3	4
1	5	5	5	4	5	4	4	5	5	5	4	5	4	5	5		4	4	4	4	4
1	5	3	3	4	4	3	4	5	4	4	4	4	4	4	4		2	3	4	3	3
1	5	5	5	5	4	5	4	5	4	4	NA	NA	3	5	4		4	4	3	3	4
1	5	5	5	5	5	5	5	5	5	5	5	5	5	5	5		4	4	4	4	4
1	4	4	4	4	5	3	4	5	4	3	3	3	3	4	3		3	3	2	2	2
1	3	3	3	4	3	3	3	3	3	3	2	3	3	3	3		2	3	3	3	3
1	5	5	5	5	NA	5	5	5	5	5	5	5	5	5	5		4	4	4	4	4
2	4	5	4	5	4	4	4	5	5	5	5	5	5	5	4
2	4	4	4	4	3	4	3	5	5	5	4	5	5	4	4

## Sheet: I only
I only
	Basic Science Knowledge	Clinical Knowledge	Self Directed Learning	Data Gathering (History/Interviewing)	Physical / Mental Status Exams	Problem Solving	Clinical Judgment	Responsibility/ Reliability	Compassion	Respectfulness	Response to Feedback	Rapport with Patients	Rapport with Colleagues	Oral Patient Presentations	Recording Clinical Data		Manage time	Organize and follow up	Communicate with other specialists	Know when to seek help	Resilience
A	5	5	5	5	5	5	5	5	5	5	5	5	5	5	4		3	4	4	4	4
A	4	3	4	5	4	4	5	5	5	5	5	4	4	4	4		4	4	4	4	4
A	NA	5	5	5	5	5	5	5	5	5	4	4	5	5	5		3	4	2	4	4
A	NA	4	5	5	5	5	5	5	5	5	5	5	5	5	5		4	4	4	4	4
A	4	4	4	4	NA	4	4	4	4	4	4	4	4	4	4		3	3	4	4	3
A	4	4	4	4	4	4	4	4	4	4	4	4	4	4	4		3	3	3	3	3
A	4	5	5	5	NA	5	5	5	5	5	5	4	5	4	4		4	4	4	4	4
A	5	5	5	5	5	5	5	5	5	5	5	5	5	5	5		4	4	4	4	4
A	3	4	5	4	3	4	4	5	5	5	4	5	5	4	4		3	3	2	3	3
A	5	5	4	5	5	5	5	4	5	5	5	5	5	5	4		4	4	4	4	4
A	4	4	4	4	4	4	4	4	5	5	5	4	5	4	5		2	3	3	3	3
B	5	5	5	5	5	5	5	5	5	5	5	5	5	5	5		4	4	4	4	4
B	4	4	4	4	3	4	4	4	5	5	5	5	5	5	4		3	3	3	3	3
B	4	4	5	3	4	4	4	4	5	5	4	4	4	4	4		3	3	3	3	3
B	4	5	5	5	5	5	5	5	5	5	5	5	5	5	4		4	4	4	4	4
B	5	5	5	5	5	5	5	5	5	5	5	5	5	5	5		4	4	4	4	4
B	4	4	5	5	5	5	4	5	5	5	4	5	5	4	4		4	4	4	4	4
B	5	5	5	5	5	5	5	5	5	5	5	5	5	5	5		4	4	4	4	4
B	4	4	5	5	NA	5	5	5	5	5	5	5	5	5	5		4	4	4	4	4
C	5	5	5	5	5	5	5	5	5	5	5	5	5	5	5		4	4	4	4	4
C	4	4	5	5	NA	4	4	5	5	5	4	5	5	4	5		4	3	4	4	3
C	5	5	5	5	5	5	5	5	5	5	5	5	5	5	5		4	4	4	4	4
C	4	4	5	5	4	5	5	5	4	5	5	4	5	5	5		3	4	4	4	4
C	5	5	5	5	4	5	4	5	5	5	4	5	5	5	5		4	4	4	4	3
C	5	5	5	5	5	5	4	5	5	5	5	5	5	5	5		4	4	4	4	4
C	NA	4	4	3	NA	3	3	4	4	4	4	4	5	3	3		3	3	3	3	3
C	5	5	5	5	5	5	5	5	4	4	4	4	4	5	5		4	4	3	4	4
C	5	5	5	5	5	5	5	4	5	5	5	5	5	5	5		4	4	4	4	4
C	4	4	4	4	4	4	4	4	5	5	NA	5	5	5	5		4	4	4	4	4
C	5	5	5	5	NA	4	4	5	5	5	5	5	5	5	5		4	4	4	4	4
D	4	4	5	5	4	5	5	5	5	5	5	5	5	5	5		4	4	3	4	4
D	5	5	5	5	5	5	5	5	5	5	5	5	5	5	5		4	4	4	4	4
D	4	4	5	4	NA	4	5	5	4	5	4	4	5	5	4		4	4	4	4	4
D	4	5	5	5	5	5	5	5	5	5	5	5	5	5	5		4	4	4	4	4
D	5	5	5	5	5	5	5	5	5	5	5	5	5	5	5		4	4	4	4	4
D	4	5	5	4	5	5	4	5	5	5	5	4	5	4	4		4	4	3	3	3
E	3	3	3	3	3	4	3	5	4	4	4	4	4	4	4		3	3	3	3	3
E	4	4	3	5	4	5	5	4	5	5	NA	4	5	4	4		3	4	3	4	3
E	4	3	4	4	4	4	4	4	4	4	4	4	5	5	4		3	2	2	3	2
E	4	4	5	4	4	4	4	4	5	5	5	5	5	4	4		3	3	4	4	4
E	5	5	5	5	5	5	5	5	5	5	5	4	5	4	5		4	4	4	4	4
F	4	5	4	5	5	5	5	5	5	5	5	4	5	5	4		3	4	3	4	3
F	5	5	5	5	5	5	4	5	5	5	5	5	5	5	5		4	4	4	4	4
F	4	3	5	5	5	4	4	5	5	5	5	5	5	5	4		3	4	4	4	3
F	4	5	5	5	5	5	5	5	5	5	5	5	5	5	5		4	4	4	4	4
F	5	5	5	5	5	5	5	5	5	5	5	5	5	5	5		4	4	4	4	4
F	5	5	5	5	5	5	5	5	5	5	5	5	5	4	5		4	4	4	4	4
F	3	4	5	4	NA	4	4	5	4	NA	5	NA	5	4	4		3	3	4	4	3
G	4	4	4	4	4	4	4	4	4	4	NA	4	4	4	4		3	3	3	3	3
G	5	4	5	4	4	4	4	5	5	5	5	5	5	5	4		4	4	4	4	4
G	5	4	5	4	4	5	5	5	5	5	4	5	5	4	5		4	4	4	4	3
G	5	5	5	5	5	5	5	5	5	5	5	5	5	5	5		4	4	4	4	4
H	3	4	3	3	3	3	3	4	4	4	3	NA	3	3	3		3	2	3	3	3
H	4	5	5	5	4	5	5	5	5	5	5	5	5	5	5		3	4	4	4	4
H	4	5	4	5	4	5	5	5	5	5	5	5	5	5	4		3	4	3	3	3
H	4	5	5	5	4	5	5	5	5	5	5	5	5	5	4		4	4	4	4	4
H	5	4	5	5	5	5	5	5	5	5	4	4	4	4	4		4	4	3	3	3
H	4	4	4	4	3	4	3	3	5	5	4	4	5	4	4		3	3	3	3	2
H	5	5	5	5	5	5	5	5	5	5	5	4	5	4	5		4	4	4	4	4
I	4	4	4	4	4	4	4	5	4	5	NA	4	4	4	4		3	3	3	3	3
I	3	4	5	4	4	4	4	5	5	5	5	4	5	4	4		4	4	4	4	4
I	4	4	4	5	4	4	4	5	5	5	5	5	5	4	4		3	3	3	4	3
I	5	5	5	5	5	5	5	5	5	5	5	5	5	5	5		4	4	4	4	4
I	4	5	5	5	5	5	5	5	5	5	5	5	5	4	5		4	4	4	4	4
J	4	4	3	3	4	3	3	3	2	3	3	3	3	3	3		2	2	2	2	3
J	4	4	4	4	NA	3	4	4	4	4	5	4	4	5	5		4	4	4	4	4
J	4	4	5	4	5	4	4	5	5	5	5	5	5	4	4		4	4	4	4	4
J	5	5	5	5	5	5	5	5	5	5	5	5	5	5	5		4	4	4	4	4
J	3	3	3	3	3	3	4	4	4	5	4	4	5	4	3		2	3	3	3	3
K	4	3	4	4	NA	4	3	4	4	4	4	4	3	2	4		2	3	2	3	2
K	3	4	5	4	4	4	4	5	5	5	4	5	5	4	4		3	3	2	3	4
K	5	5	4	4	4	4	4	5	5	5	5	5	5	4	5		3	4	4	4	3
K	5	5	5	5	5	5	4	5	5	5	5	5	5	5	5		3	4	4	4	4
K	4	3	4	4	3	3	3	4	4	3	3	3	2	3	3		2	2	2	2	2
K	4	4	4	NA	NA	4	4	4	4	4	3	4	3	4	4		3	3	3	3	3
L	5	5	5	5	5	5	5	5	5	5	5	5	5	5	5		4	4	4	4	4
L	5	5	5	5	NA	5	4	5	5	5	5	5	5	5	5		3	3	3	3	3
L	5	5	5	5	5	5	5	5	5	5	5	5	5	5	5		4	4	4	4	4
L	5	5	5	5	5	5	5	5	5	5	5	5	5	5	5		4	4	4	4	4
L	5	5	5	5	5	5	5	5	5	5	NA	5	5	5	5		4	4	4	4	4
L	NA	5	5	5	NA	5	5	5	5	5	5	NA	5	4	4		4	4	4	4	4
L	5	4	5	5	4	5	5	5	5	5	NA	5	5	5	5		4	4	4	4	4
L	5	5	5	5	5	5	5	5	5	5	5	5	5	5	5		4	4	4	4	4
L	5	5	5	5	5	5	5	5	5	5	5	5	5	5	5		4	4	4	4	4
L	4	5	5	4	NA	5	4	4	5	5	5	5	5	5	4		4	3	3	4	4
L	5	5	5	5	5	5	5	5	4	5	5	5	5	5	5		4	4	4	4	4
M	5	4	5	5	NA	4	4	5	5	5	5	5	5	5	5		4	4	3	4	4
M	5	5	5	4	5	5	5	5	5	5	5	5	5	4	5		4	4	4	4	4
M	4	5	4	5	NA	5	4	5	4	4	4	4	5	4	5		3	4	3	4	3
M	4	4	4	NA	NA	4	4	5	4	5	5	NA	5	3	3		3	3	3	4	4
M	3	3	4	3	3	3	3	4	3	3	4	3	3	3	2		2	3	2	3	3
M	5	4	5	5	5	5	4	5	5	5	5	5	5	4	5		3	4	4	4	4
M	4	4	5	5	5	5	5	5	5	5	4	5	5	5	5
M	4	4	5	5	4	4	4	5	5	5	5	5	5	4	4		3	4	4	4	4
N	5	5	5	5	5	5	5	5	5	5	5	5	5	5	5		4	4	4	4	4
N	4	4	5	4	NA	5	4	5	5	5	4	5	5	5	4		4	4	4	4	4
N	5	5	5	5	5	5	5	5	5	5	5	5	5	5	5		3	4	4	4	4
N	4	4	4	4	NA	3	4	4	5	5	5	4	5	4	4		3	3	4	3	3
N	4	5	5	5	4	5	5	5	5	5	4	5	5	5	4		4	4	4	4
O	4	4	5	5	NA	4	5	5	5	5	5	5	5	4	4		3	4	4	4	3
O	5	5	5	5	5	5	5	5	5	5	5	5	5	5	5		4	4	4	4	4
O	4	4	5	3	3	3	4	5	3	3	5	3	3	4	3		3	4	2	4	3
O	5	5	5	5	5	5	5	5	5	5	5	5	5	5	5		4	4	4	4	4
O	4	5	5	4	4	5	4	5	5	5	4	5	5	4	4		3	3	4	4	4
P	4	4	4	4	NA	4	3	4	5	5	4	4	5	4	3		4	3	3	3	3
P	5	5	5	5	5	5	5	5	5	5	5	5	5	5	5		4	4	4	4	4
P	5	5	5	5	5	5	5	5	5	5	5	5	5	5	5		4	4	4	4	4
P	5	5	5	5	5	5	5	5	5	5	5	5	5	5	5		4	4	4	4	4
P	4	4	4	4	NA	4	4	5	5	5	5	5	5	4	4		3	3	4	3	3
Q	5	4	5	4	5	4	4	5	5	4	5	5	5	5	4		4	4	4	4	4
Q	5	5	5	5	5	5	5	5	5	5	5	5	5	5	5		4	4	4	4	4
Q	5	5	5	5	NA	NA	4	5	5	5	5	5	5	5	5		4	4	4	4	4
Q	5	5	5	NA	5	5	5	5	5	5	5	4	5	5	5		4	4	3	4	4
Q	4	5	4	4	4	4	4	5	5	5	5	4	5	4	4		3	4	3	3	3
Q	5	4	5	5	4	4	5	5	5	5	NA	5	5	4	5		3	4	4	4	3
Q	4	4	4	5	NA	NA	4	5	5	4	5	5	5	5	4		3	4	4	4	3
Q	4	4	4	5	5	5	4	3	5	5	4	5	5	5	3		2	3	3	3	3
Q	5	5	5	5	5	5	5	5	5	5	5	5	5	5	5		4	4	4	4	4
Q	3	4	4	4	NA	NA	4	5	NA	5	4	NA	5	5	5		3	3	4	4	3
R	5	5	5	5	5	5	5	5	5	5	5	5	5	5	5		4	4	4	4	4
R	5	5	5	5	5	5	5	5	5	5	5	5	5	5	5		4	4	4	4	4
R	5	5	5	5	5	5	5	5	5	5	5	5	5	5	5		4	4	4	4	4
R	5	5	5	5	5	5	5	5	5	5	5	5	5	5	5		4	4	4	4	4
R	5	5	5	5	5	5	5	5	5	5	5	5	5	5	5		4	4	4	4	4
R	5	5	5	5	5	5	5	5	5	5	5	5	5	5	5		4	4	4	4	4
R	5	5	5	5	5	5	5	5	5	5	5	5	5	5	5		4	4	4	4	4
R	5	5	5	5	5	5	5	5	5	5	5	5	5	5	5		4	4	4	4	4
R	4	4	5	5	NA	4	4	5	4	5	5	4	5	5	4		3	4	4	4	4
S	4	5	5	5	5	5	5	5	5	5	5	NA	5	5	5		4	4	4	4	4
S	5	5	5	5	5	4	4	5	5	5	5	5	5	4	4		4	4	4	4	4
S	5	5	5	5	5	5	5	5	5	5	5	5	5	5	5		4	4	4	4	4
S	5	5	5	5	5	5	5	5	5	5	5	5	5	5	5		4	4	4	4	4
S	4	4	5	5	4	5	5	4	5	5	5	5	5	5	4		3	4	4	4	3
S	3	4	3	5	NA	4	4	4	4	4	5	5	5	4	4		3	3	3	3	4
S	5	5	5	5	5	5	5	5	5	5	5	5	5	5	5		4	4	4	4	4
S	5	5	5	5	5	5	5	5	5	5	5	5	5	5	5		4	4	4	4	4
S	4	4	5	4	3	4	4	5	5	5	5	5	5	5	5		3	3	4	4	3
T	4	4	5	5	5	4	4	5	5	5	5	5	5	4	5		3	4	3	4	3
T	5	5	5	5	5	5	5	5	NA	5	5	4	5	5	5		4	4	4	4	4
T	5	5	5	5	5	5	5	5	5	5	5	5	5	5	5		4	4	4	4	4
T	5	5	5	5	5	5	5	5	4	5	4	5	5	5	5		3	4	4	3	3
T	4	4	5	4	5	5	4	5	5	5	5	5	5	5	5		4	4	4	4	4
T	5	5	5	5	NA	5	4	4	4	5	5	5	5	5	5		3	4	4	3	3
T	5	5	5	5	5	5	5	5	5	5	5	5	5	5	5		4	4	4	4	4
T	4	4	5	4	4	4	5	5	5	5	3	5	5	5	4		3	4	4	4	3
U	5	5	5	5	NA	4	3	5	5	5	4	4	5	4	4		4	2	3	2	4
U	4	5	5	5	5	4	4	5	NA	5	5	4	5	5	5		4	4	4	4	4
U	5	5	5	5	5	5	5	5	5	5	5	5	5	5	5		4	4	4	4	4
U	4	5	4	4	4	4	5	4	4	5	4	4	5	4	5		3	3	3	3	3
U	4	4	4	5	5	4	4	5	5	5	5	5	4	5	5		4	4	3	4	4
U	5	5	5	5	5	5	5	5	5	5	5	5	5	5	5		4	4	4	4	4
U	4	4	5	5	5	4	5	5	5	5	4	5	5	5	5		2	3	3	3	3
U	4	4	5	4	4	4	4	5	5	5	5	5	5	4	4		3	4	3	4	4
V	4	4	5	5	5	5	5	5	5	5	5	5	5	5	5		4	4	4	4	4
V	5	5	5	5	5	5	5	5	5	5	5	5	5	5	5		4	4	4	4	4
V	5	5	5	5	5	5	5	5	5	5	5	5	5	5	5		4	4	4	4	4
V	5	5	5	5	5	5	5	5	5	5	5	5	5	5	5		4	4	4	4	4
V	4	4	5	4	NA	4	4	5	5	5	4	5	5	4	5		4	4	4	4	4
V	4	4	5	5	NA	4	5	5	5	5	4	5	5	4	4		4	4	4	4	3
V	5	4	4	4	5	5	4	5	4	5	4	5	4	5	4		3	3	3	3	3
V	5	5	5	5	5	5	5	5	5	5	5	5	5	5	5		4	4	4	4	4
W	5	4	5	5	4	4	4	5	5	5	5	5	5	4	4		3	3	4	4	3
W	5	5	5	5	5	5	5	5	5	5	5	5	5	5	5		4	4	4	4	4
W	5	5	5	5	5	5	5	5	5	5	5	5	5	5	5		4	4	4	4	4
W	5	5	5	5	5	5	5	5	5	5	5	5	5	5	5		4	4	4	4	4
W	4	4	5	5	NA	4	5	5	5	5	5	5	5	4	5		4	4	4	4	4
W	4	4	4	4	4	4	4	4	5	5	4	5	5	4	4		3	4	4	3	3
W	5	4	5	4	4	5	4	4	4	5	4	4	4	4	4		4	3	3	3	3
W	5	5	5	5	5	5	5	5	5	5	5	5	5	5	5		4	4	4	4	4
X	3	3	4	3		4	4	4	4	4	4	4	4	4	3
X	3	4	4	5	4	4	4	5	5	5	5	5	5	4	4
X	3	4	4	4	3	3	4	4	5	5	4	5	4	3	3
X	5	4	3	5	4	4	3	3	5	5	4	5	5	4	3
Y	3	4	3	5	4	4	4	4	4	5	4	5	5	4	3
Y	4	4	5	5	4	4	4	5	5	5	5	5	5	5	5

## Sheet: Difficulty assessing
Responses from raters indicating whether assessment in the virtual environment was harder or easier
	Basic Science Knowledge	Clinical Knowledge	Self Directed Learning	Data Gathering (History/Interviewing)	Physical / Mental Status Exams	Problem Solving	Clinical Judgment	Responsibility/ Reliability	Compassion	Respectfulness	Response to Feedback	Rapport with Patients	Rapport with Colleagues	Oral Patient Presentations	Recording Clinical Data
Unaffected	12	8	15	7	0	10	11	13	2	6	9	1	8	11	14
Harder	8	13	2	10	19	8	6	4	15	8	4	12	7	3	1
Easier	0	0	2	0	0	0	0	1	0	0	2	0	0	1	0
No response	9	8	10	11	10	11	12	11	12	15	14	16	14	14	14
# responses	20	21	19	18	19	18	17	18	17	14	15	13	15	15	15
